# Supplementary material for: Acute Immune Cell Dynamics During Myocardial Infarction and Their Association with Mortality
Source: Int J Mol Sci. 2025 Jul 7;26(13):6543. doi: 10.3390/ijms26136543 (PMC12249922; doi:10.3390/ijms26136543)
Supplement: Supplementary file 1 [file ijms-26-06543-s001.zip]

Archive with 1 entries (1 files):
- ijms-3687340-supplementary.pdf
